# Supplementary material for: Isolation and Molecular Characterization of Swine Parainfluenza Virus 5 from Piglets Co-Infected with PEDV
Source: Vet Sci. 2025 Jul 18;12(7):676. doi: 10.3390/vetsci12070676 (PMC12299374; doi:10.3390/vetsci12070676)
Supplement: Supplementary file 1 [file vetsci-12-00676-s001.zip]

Archive with 1 entries (1 files):
- vetsci-3726158-supplementary.pdf
